# Supplementary material for: Pan-Cancer Analysis of Mutations Affecting Protein Liquid–Liquid Phase Separation Revealing Clinical Implications
Source: Biology (Basel). 2025 Sep 25;14(10):1320. doi: 10.3390/biology14101320 (PMC12562164; doi:10.3390/biology14101320)
Supplement: Supplementary file 1 [file biology-14-01320-s001.zip]

Archive with 1 entries (1 files):
- biology-3853569-supplementary.pdf
